# Supplementary material for: Prenatal Vitamin D Levels Influence Growth and Body Composition until 11 Years in Boys
Source: Nutrients. 2023 Apr 23;15(9):2033. doi: 10.3390/nu15092033 (PMC10181475; doi:10.3390/nu15092033)
Supplement: Supplementary file 1 [file nutrients-15-02033-s001.zip]

Archive with 2 entries (2 files):
- nutrients-2304697-SUPPLEMENTARY MATERIAL SI_vitaminD_GBD.pdf
- nutrients-2304697-Supplementary SII. Tables_VitaminD_GBD.xlsx
