# Supplementary material for: Prenatal Vitamin D Levels Influence Growth and Body Composition until 11 Years in Boys
Source: Nutrients. 2023 Apr 23;15(9):2033. doi: 10.3390/nu15092033 (PMC10181475; doi:10.3390/nu15092033)
Supplement: Supplementary file 1 [file nutrients-15-02033-s001.zip › nutrients-2304697-Supplementary SII. Tables_VitaminD_GBD.xlsx]

## Sheet: Table of content
Table of content:
Table S1	Description of the growth and body composition child's characteristics according to region of residence.
Table S2	Missing data of the variables imputed by region of residence.
Table S3	Maternal and child characteristics of the included and excluded populations for the associations of maternal 25(OH)D3 during pregnancy and growth and body composition outcomes.
Table S4	Description of the growth and body composition child's characteristics according to the polygenic risk score category.
Table S5	Complete-case analysis (minimally and fully adjusted) of maternal 25(OH)D3 levels, per 5 ng/ml decrease and deficient vs. adequate, with z-score body mass index at 7 and 11 years, percentage of fat mass at 11 years and overweight at 7 and 11 years.
Table S6	Complete-case analysis (minimally and fully adjusted) of maternal 25(OH)D3 levels, per 5 ng/ml decrease and deficient vs. adequate, with z-score body mass index trajectories from 0 to 11 years.
Table S7	Association of maternal 25(OH)D3 levels, per 5 ng/ml decrease and deficient vs. adequate, with z-score body mass index at 7 and 11 years, percentage of fat mass at 11 years and overweight at 7 and 11 years.
Table S8	Associations of maternal 25(OH)D3 levels, per 5 ng/ml decrease and deficient vs. adequate, with z-score body mass index at 7 and 11 years, percentage of fat mass at 11 years and overweight at 7 and 11 years for pre-pregnancy body mass index categories (normalwight and overweight) and smoking during pregnancy (no and yes).
Table S9	Associations of maternal 25(OH)D3 levels, per 5 ng/ml decrease and deficient vs. adequate, with z-score body mass index at 7 and 11 years, percentage of fat mass at 11 years and overweight at 7 and 11 years for the different categories of the created polygenic risk score for higher BMI and separately by sex of the child.

## Sheet: Table S1 
Table S1. Description of the growth and body composition child's characteristics according to region of residence
Oucomes	Region of residence
	Gipuzkoa	Sabadell	Valencia	Menorca
	N = 541	N = 555	N = 658	N = 273	p-value
Age – 7 years	7.9 (0.1)	6.8 (0.4)	7.6 (0.2)	6.7 (0.2)	<0.001
zBMI – 7 years	0.78 (1.0)	0.66 (1.2)	(0.87 (1.3)	0.60 (1.2)	0.010
Overweight – 7 years: %	40.2	34.2	45.2	34.7	0.003
Age - 11 years	10.8 (0.2)	11.1 (0.5)	11.0 (0.3)	11.6 (0.6)	<0.001
zBMI - 11 years	0.63 (1.1)	0.67 (1.3)	0.73 (1.3)	0.55 (1.2)	0.343
Overweight – 11 years: %	37.0	40.6	45.7	38.5	0.102
Fat mass – 11 years (%)	28.5 (7.5)	24.7 (7.5)	22.1 (7.9)	27.0 (9.0)	<0.001
BMI trajectories from birth to 11 years					0.041
Class 1: higher birth size / accelerated gain	11.1	10.3	12.4	-
Class 2: higher birth size - slower gain	27.8	23.2	21.7
Class 3: lower birth size - accelerated gain	15.6	15.4	20.8
Class 4: average birth size - slower gain (ref.)	31.7	34.8	29.5
Class 5: lower birth size - slower gain	13.9	16.2	15.6
Abbreviations: zBMI: z-score body mass index.
Values are percentages for categorical variables and means (standard deviation) for continuous variables. Non-imputed data. P-value was estimated by using One-Way Anova, or Chi-square tests.

## Sheet: Table S2
Table S2. Missing data of the variables imputed by region of residence
Covariates imputed	Study population (N=2,027)		Gipuzkoa (N = 541)		Sabadell (N = 555)		Valencia (N = 658)		Menorca (N = 273)
	N	%	N	%	N	%	N	%	N	%
Maternal country of birth	6	0.3	0	0	3	0.5	0	0	3	1.1
Maternal pregnancyBMI	7	0.3	0	0	0	0	0	0	7	2.6
Maternal education	10	0.5	2	0.4	2	0.4	0	0	6	2.2
Maternal social class; %	69	3.4	0	0	0	0	0	0	69	25.3
Maternal smoking pregnancy
femb - smoking before pregnancy	24	1.2	15	2.8	8	1.4	0	0	1	0.4
fs12 - smoking 12 week	27	1.3	16	3	10	1.8	0	0	1	0.4
fs32 - smoking 32 week	29	1.4	15	2.8	8	1.4	0	0	6	2.2
Parity	46	2.2	0	0	2	0.4	0	0	44	16.1
Physical activity *	295	14.6	17	3.1	3	0.5	2	0.3	273	100
Adherence Mediterranean diet *	287	14.2	8	1	1	0.2	5	0.8	273	100
Birth weight; grams (SD)	8	0.4	7	1.3	1	0.2	0	0	0	0
Gestational age; weeks (SD)	3	0.1	2	0.4	0	0	0	0	1	0.4
Breastfeeding duration; weeks (SD)	42	2.1	37	6.8	5	0.9	0	0	0	0
* Were not imputed for Menorca but were imputed for the other cohorts (N=1,754)

## Sheet: Table S3
Table S3. Maternal and child characteristics of the included and excluded populations for the associations of maternal 25(OH)D3 during pregnancy and growth and body composition outcomes.
	Study Population		Excluded
	% missing	n=2027	N=725	p-value
Maternal characteristics
Region of residence	0			<0.001
Gipuzkoa		26.7	16
Sabadell		27.4	16.9
Valencia		32.5	32.6
Menorca		13.5	34.5
Maternal country of birth; % Spain	0.3	92.2	89.0	0.014
Maternal age; years (SD)	0	30.0 (4.2)	29.4 (5.0)	<0.001
Maternal pregnancyBMI; kg/m2 (SD)	0.3	23.4	23.4	0.642
Maternal prepregnancy weight status; %				0.368
Underweight		4.4	5.8
Normal		70.8	68.8
Overweight		17.5	17.2
Obese		7.3	8.1
Maternal education; %	0.5			<0.001
Primary or less		29.4	40.8
Secondary		38.9	38.4
High		31.8	20.8
Maternal social class; %	3.4			0.062
Low		21.2	16.5
Medium		32.0	33.8
High		46.8	49.7
Maternal smoking pregnancy; %	1.9			0.798
Never smoke		67.7	66.2
Quite early in pregnancy		15.8	16.8
During pregnancy		16.5	17.0
Parity; %	2.2			0.347
No previous pregnancies		54.8	53.0
One		45.2	47
Physical activity	14.6			<0.001
Sedentary; %		5.4	8.9
Little active; %		24.5	28.8
Moderately active; %		42.6	36.0
Quite active/very active; %		27.5	26.2
Adherence Mediterranean diet	14.2			0.703
Low; %		42.3	42.7
Medium; %		28.6	29.7
High; %		29.1	27.6
25(OH)D3 at 13 weeks; ng/ml (SD)	0	30.6 (11.3)	30.3 (12.1)	0.473
Deficient (<20 ng/ml); %		17.5	20.5	0.198
Normal (>20 ng/ml); %		82.5	79.5
Gestational diabetes mellitus; % yes	15.7	4.6	4.5	0.989
Child characteristics
Sex; % male	0	50.8	53.6	0.227
Birth weight; grams (SD)	0.4	3,250 (475)	3,255 (531)	0.560
Gestational age; weeks (SD)	0.1	39.6 (1.6)	29.5 (2.0)	0.252
Preterm (<37 weeks); %	0.1	4.2	4.4	0.820
Breastfeeding duration; weeks (SD)	2.1	23.1 (20.1)	15.0 (16.6)	<0.001
Abbreviations: 25(OH)D3: 25-hydroxyvitamin D3; zBMI: z-score body mass index. Values are percentages for categorical variables and means (standard deviation) for continuous variables. Non-imputed data. P-value (included vs. excluded) was estimated by using One-Way Anova, Wilcoxon, or Chi-square tests.

## Sheet: Table S4
Table S4. Description of the growth and body composition child's characteristics according to the polygenic risk score category
Oucomes	Polygenic risk score categories a
	Low	Medium	High
	N = 330	N = 659	N = 329	p-value
zBMI – 7 years	0.4 (1.1)	0.7 (1.1)	1.1 (1.3)	<0.001
Overweight – 7 years: %	28.1	37.9	50.9	<0.001
zBMI - 11 years	0.3 (1.2)	0.7 (1.1)	1.0 (1.2)	<0.001
Overweight – 11 years: %	28.6	38.4	56.4	<0.001
Fat mass – 11 years (%)	23.8 (7.9)	25.8 (7.5)	28.6 (9.0)	<0.001
BMI trajectories from birth to 11 years
Class 1: higher birth size / accelerated gain	6	12.5	18.2	<0.001
Class 2: higher birth size - slower gain	26	24.6	18.2
Class 3: lower birth size - accelerated gain	13.6	16	21.7
Class 4: average birth size - slower gain (ref.)	37.2	33.3	27.9
Class 5: lower birth size - slower gain	17.2	13.5	14
Abbreviations: zBMI: z-score body mass index.
Values are percentages for categorical variables and means (standard deviation) for continuous variables. Non-imputed data. P-value was estimated by using One-Way Anova, or Chi-square tests.
a PRS-low (<25th percentile), PRS-medium (from 25th to 75th percentile), and PRS-high (>75th percentile)

## Sheet: Table S5
Table S5. Complete-case analysis (minimally and fully adjusted) of maternal 25(OH)D3 levels, per 5 ng/ml decrease and deficient vs. adequate, with z-score body mass index at 7 and 11 years, percentage of fat mass at 11 years and overweight at 7 and 11 years
		Complete-case minimally adjusted		Complete case fully adjusted
Outcomes		5 ng/ml decrease	Deficient	5 ng/ml decrease	Deficient
	N	β (95% CI)	β (95% CI)	β (95% CI)	β (95% CI)
BMI z-score
7 years	1.407	0.03 (0.00 - 0.06)	0.12 (0.03 - 0.37)	0.01 (-0.01 - 0.04)	0.17 (0.01 - 0.33)
11 years	1.278	0.02 (0.01 - 0.06)	0.16 (-0.02 - 0.34)	0.01 (-0.02 - 0.04)	0.13 (-0.04 - 0.30)
Body composition 11 years
Body fat (%)	1.263	0.16 (-0.04 - 0.37)	0.86 (-0.30 - 2.02)	0.08 (-0.12 - 0.28)	0.72 (-0.39 - 1.83)
		5 ng/ml decrease	Deficient	5 ng/ml decrease	Deficient
		OR (95% CI)	OR (95% CI)	β (95% CI)	β (95% CI)
Overweight and obese
7 years	1.407	1.02 (0.97 - 1.07)	1.27 (0.95 - 1.70)	1.00 (0.95 - 1.04)	1.25 (0.92 - 1.69)
11 years	1.278	1.04 (0.99 - 1.09)	1.32 (0.98 - 1.79)	1.02 (0.96 - 1.08)	1.28 (0.93 - 1.76)
Abbreviations: 25(OH)D3: 25-hydroxyvitamin D3; CI: confidence intervals; β: Beta; OR: odds ratio; BMI: body mass index. Multivariable linear regression models for BMI z-score at 7 and 11 years and body composition at 11 years; logistic regression models for overweight at 7 and 11 years. Minimally adjusted models were only adjusted for region of residence while fully adjusted models were adjusted …

## Sheet: Table S6
Table S6. Complete-case analysis (minimally and fully adjusted) of maternal 25(OH)D3 levels, per 5 ng/ml decrease and deficient vs. adequate, with z-score body mass index trajectories from 0 to 11 years
	Minimally adjusted			Complete case adjusted
		5 ng/ml increase	Deficient	5 ng/ml increase	Deficient
	N	RRR (95% CI)	RRR (95% CI)	RRR (95% CI)	β (95% CI)
zBMI trajectories	1708
I: higher birth size & accelerated BMI gain	195	1.04 (0.96 - 1.12)	1.25 (0.80 - 1.95)	1.01 (0.93 - 1.09)	1.13 (0.71 - 1.79)
II: higher birth size & slower BMI gain	414	1.06 (1.00 - 1.12)	1.27 (0.89 - 1.80)	1.05 (0.99 - 1.12)	1.23 (0.86 - 1.75)
III: lower birth size & accelerated BMI gain	297	1.03 (0.96 - 1.10)	1.15 (0.77 - 1.71)	1.01 (0.95 - 1.08)	1.08 (0.72 - 1.62)
V: lower birth size & average BMI gain	257	1.00 (0.93 - 1.07)	0.87 (0.56 - 1.35)	0.99 (0.92 - 1.06)	0.82 (0.53 - 1.29)
Abbreviations: 25(OH)D3: 25-hydroxyvitamin D3; CI: confidence intervals; RRR: relative risk ratio; BMI: body mass index. Multinomial logistic regression models. Minimally adjusted models were only adjusted for region of residence while fully adjusted models were adjusted for region of residence, country of birth, age at delivery, pre-pregnancy body mass index, education, social class, smoking, an…

## Sheet: Table S7
Table S7. Association of maternal 25(OH)D3 levels, per 5 ng/ml decrease and deficient vs. adequate, with z-score body mass index at 7 and 11 years, percentage of fat mass at 11 years and overweight at 7 and 11 years
	Whitout Menorca			Adjusted per adherence to Mediterranean diet and physical activity
		5 ng/ml decrease	Deficient	5 ng/ml decrease	Deficient
	N	β (95% CI)	β (95% CI)	β (95% CI)	β (95% CI)
BMI z-score
7 years	1.271	0.01 (-0.02 - 0.04)	0.19 (0.02 - 0.36)	0.01 (-0.02 - 0.04)	0.20 (0.03 - 0.37)
11 years	1.146	0.01 (-0.03 - 0.14)	0.13 (-0.06 - 0.31)	0.01 (-0.02 - 0.14)	0.14 (-0.04 - 0.32)
Body composition 11 years
Body fat (%)	1.132	0.05 (-0.15 - 0.26)	0.79 (-0.38 - 1.96)	0.06 (-0.15 - 0.26)	0.85 (-0.32 - 2.02)
		5 ng/ml decrease	Deficient	5 ng/ml decrease	Deficient
	N	OR (95% CI)	OR (95% CI)	OR (95% CI)	OR (95% CI)
Overweight and obese
7 years	1.271	1.01 (0.95 - 1.06)	1.21 (0.88 - 1.67)	1.01 (0.95 - 1.06)	1.21 (0.87 - 1.68)
11 years	1.146	1.01 (0.95 - 1.06)	1.21 (0.86 - 1.69)	1.01 (0.95 - 1.07)	1.22 (0.97 - 1.72)
Abbreviations: 25(OH)D3: 25-hydroxyvitamin D3; CI: confidence intervals; β: Beta; OR: odds ratio; BMI: body mass index. Multivariable linear regression models for BMI z-score at 7 and 11 years and body composition at 11 years; logistic regression models for overweight at 7 and 11 years. Minimally adjusted models were only adjusted for region of residence while fully adjusted models were adjusted …

## Sheet: Table S8
Table S8. Associations of maternal 25(OH)D3 levels, per 5 ng/ml decrease and deficient vs. adequate, with z-score body mass index at 7 and 11 years, percentage of fat mass at 11 years and overweight at 7 and 11 years for pre-pregnancy body mass index categories (normalwight and overweight) and smoking during pregnancy (no and yes).
	Pre-pregnancy BMI a
	5 ng/ml decrease					Deficient
	Normal weight			Overweight		Normal weight			Overweight
	N	β (95% CI)	N	β (95% CI)	p-value interaction	N	β (95% CI)	N	β (95% CI)	p-value interaction
BMI z-score
7 years	1.135	0.01 (-0.02 - 0.04)	394	0.03 (-0.03 - 0.09)	0.306	1.135	0.16 (-0.02 - 0.34)	394	0.09 (-0.25 - 0.44)	0.898
11 years	1.036	0.01 (-0.02 - 0.04)	350	0.02 (-0.04 - 0.09)	0.608	1.036	0.13 (-0.06 - 0.33)	350	0.09 (-0.25 - 0.43)	0.931
Body composition 11 years
Body fat (%)	1.025	0.10 (-0.12 - 0.32)	346	-0.01 (-0.44 - 0.42)	0.657	1.025	1.23 (-0.03 - 2.49)	346	-1.04 (-3.35 - 1.27)	0.078
		5 ng/ml decrease					Deficient
		OR (95% CI)		OR (95% CI)	p-value		OR (95% CI)		OR (95% CI)	p-value
Overweight and obese
7 years	1.135	1.00 (0.94 - 1.06)	394	1.03 (0.93 - 1.14)	0.497	1.135	1.26 (0.89 - 1.78)	394	1.07 (0.61 - 1.87)	0.966
11 years	1.036	1.03 (0.96 - 1.09)	350	1.00 (0.90 - 1.13)	0.865	1.036	1.21 (0.86 - 1.74)	350	1.22 (0.67 - 2.22)	0.884
	Smoking pregnancy b
	5 ng/ml decrease					Deficient
	No smoking		Yes smoking			No smoking		Yes smoking
	N	β (95% CI)	N	β (95% CI)	p-value interaction	N	β (95% CI)	N	β (95% CI)	p-value interaction
BMI z-score
7 years	1.043	-0.00 (-0.03 - 0.03)	473	0.05 (-0.00 - 0.10)	0.126	1.043	0.13 (-0.06 - 0.32)	473	0.27 (-0.01 - 0.54)	0.514
11 years	955	0.01 (-0.03 - 0.04)	418	0.03 (-0.03 - 0.08)	0.664	955	0.16 (-0.04 - 0.35)	418	0.21 (-0.09 - 0.52)	0.919
Body composition 11 years
Body fat (%)	947	0.12 (-0.10 - 0.35)	411	0.07 (-0.31 - 0.45)	0.580	947	1.09 (-0.20 - 2.38)	411	0.71 (-1.33 - 2.74)	0.502
		5 ng/ml decrease					Deficient
		OR (95% CI)		OR (95% CI)	p-value		OR (95% CI)		OR (95% CI)	p-value
Overweight and obese
7 years	1.043	0.98 (0.92 - 1.05)	473	1.08 (0.98 - 1.18)	0.227	1.043	1.25 (0.87 - 1.79)	473	1.35 (0.81 - 2.26)	0.909
11 years	955	1.02 (0.96 - 1.10)	418	1.04 (0.94 - 1.15)	0.793	955	1.38 (0.95 - 1.99)	418	1.26 (0.73 - 2.17)	0.559
Abbreviations: 25(OH)D3: 25-hydroxyvitamin D3; CI: confidence intervals; β: Beta; OR: odds ratio; BMI: body mass index. Multivariable linear regression models for BMI z-score at 7 and 11 years and body composition at 11 years; logistic regression models for overweight at 7 and 11 years. aModels were adjusted for region of residence, country of birth, age at delivery, education, social class, smok…

## Sheet: Table S9
Table S9. Associations of maternal 25(OH)D3 levels, per 5 ng/ml decrease and deficient vs. adequate, with z-score body mass index at 7 and 11 years, percentage of fat mass at 11 years and overweight at 7 and 11 years for the different categories of the created polygenic risk score for higher BMI and stratified by sex.
	Low PRS			Medium PRS			High PRS			p-value for interaction (vitamin D and PRS)
	5 ng/ml decrease		Deficient	5 ng/ml decrease		Deficient	5 ng/ml decrease		Deficient
	N	β (95% CI)	β (95% CI)	N	β (95% CI)	β (95% CI)	N	β (95% CI)	β (95% CI)	5 ng/ml	Deficient
BMI z-score
7 years	267	0.02 (-0.04 - 0.08)	0.36 (0.03 - 0.69)	515	-0.01 (-0.06 - 0.04)	0.07 (-0.19 - 0.32)	267	0.00 (-0.08 - 0.07)	0.07 (-0.34 - 0.48)	0.51	0.25
Boys	127	0.09 (-0.01 - 0.19)	0.50 (0.01 - 0.98)	270	0.02 (-0.05 - 0.08)	0.12 (-0.25 - 0.49)	130	0.02 (-0.09 - 0.13)	0.43 (-0.24 - 1.10)	0.51	0.42
Girls	140	-0.02 (-0.09 - 0.06)	0.22 (-0.25 - 0.68)	245	-0.03 (-0.09 - 0.04)	0.04 (-0.31 - 0.40)	137	-0.02 (-0.12 - 0.08)	-0.20 (-0.74 - 0.34)	0.77	0.70
11 years	245	0.01 (-0.06 - 0.08)	0.29 (-0.10 - 0.69)	469	-0.02 (-0.07 - 0.03)	-0.05 (-0.32 - 0.21)	243	0.00 (-0.08 - 0.08)	0.13 (-0.27 - 0.53)	0.59	0.15
Boys	116	0.04 (-0.09 - 0.16)	0.28 (-0.34 - 0.90)	234	0.01 (-0.06 - 0.08)	-0.04 (-0.41 - 0.34)	112	0.01 (-0.11 - 0.12)	0.58 (-0.05 - 1.21)	0.91	0.20
Girls	129	0.01 (-0.07 - 0.09)	0.35 (-0.17 - 0.86)	235	-0.05 (-0.12 - 0.01)	-0.05 (-0.44 - 0.32)	131	-0.01 (-0.11 - 0.10)	-0.20 (-0.74 - 0.33)	0.51	0.22
Body composition 11 years
Body fat (%)	243	-0.03 (-0.03 - 0.05)	0.71 (-1.86 - 3.27)	466	0.00 (-0.32 - 0.32)	-0.17 (-1.94 - 1.59)	240	0.22 (-0.32 - 0.76)	2.10 (-0.76 - 4.93)	0.76	0.26
Boys	115	0.19 (-0.58 - 0.96)	0.50 (-3.24 - 4.26)	233	0.23 (-0.20 - 0.67)	0.16 (-2.17 - 2.49)	111	0.37 (-0.42 -1.15)	6.89 (2.69 - 11.10)	0.92	0.01
Girls	128	0.06 (-0.51 - 0.62)	2.20 (-1.32 - 5.72)	233	-0.24 (-0.69 - 0.21)	-0.33 (-2.89 - 2.23)	129	0.05 (-0.71 - 0.82)	-1.58 (-5.50 - 2.34)	0.71	0.20
		5 ng/ml decrease	Deficient		5 ng/ml decrease	Deficient		5 ng/ml decrease	Deficient	p-value
	N	OR (95% CI)	OR (95% CI)	N	OR (95% CI)	OR (95% CI)	N	OR (95% CI)	OR (95% CI)	5 ng/ml	Deficient
Overweight and obese
7 years	267	1.02 (0.88 - 1.15)	1.74 (0.81 - 3.72)	515	0.97 (0.87 - 1.06)	0.95 (0.56 - 1.60)	267	0.98 (0.84 - 1.10)	1.38 (0.67 - 2.86)	0.71	0.21
Boys	127	1.27 (0.99 - 1.62)	3.74 (1.22 - 11.50)	270	1.01 (0.89 - 1.15)	1.18 (0.59 - 2.35)	130	1.01 (0.84 - 1.21)	4.23 (1.12 - 16.00)	0.47	0.19
Girls	140	0.91 (0.76 - 1.11)	0.77 (0.20 - 2.87)	245	0.92 (0.80 - 1.07)	0.74 (0.32 - 1.71)	137	0.94 (0.78 - 1.15)	0.60 (0.21 - 1.73)	0.80	0.86
11 years	245	1.05 (0.89 - 1.18)	2.14 (0.96 - 4.73)	469	0.99 (0.88 - 1.08)	0.97 (0.61 - 1.54)	243	1.04 (0.91 - 1.07)	1.66 (0.78 - 3.50)	0.74	0.08
Boys	116	1.02 (0.82 - 1.27)	2.70 (0.91 - 8.04)	234	1.03 (0.90 - 1.19)	0.79 (0.37 -1.67)	112	1.07 (0.87 - 1.32)	5.35 (1.24 - 23.04)	0.96	0.07
Girls	129	1.17 (0.92 - 1.47)	1.68 (0.42 - 6.66)	235	0.93 (0.80 - 1.09)	0.72 (0.30 - 1.73)	131	1.02 (0.84 - 1.24)	0.93 (0.34 - 2.52)	0.44	0.60
Abbreviations: 25(OH)D3: 25-hydroxyvitamin D3; CI: confidence intervals; β: Beta; OR: odds ratio; BMI: body mass index. Multivariable linear regression models for BMI z-score at 7 and 11 years and body composition at 11 years; logistic regression models for overweight at 7 and 11 years. Minimally adjusted models were only adjusted for region of residence while fully adjusted models were adjusted …
